# Supplementary material for: Using open-source data to construct 20 metre resolution maps of children’s travel time to the nearest health facility
Source: Sci Data. 2022 May 17;9:217. doi: 10.1038/s41597-022-01274-w (PMC9113998; doi:10.1038/s41597-022-01274-w)
Supplement: Supplementary file 1 — Supplementary Table A [file 41597_2022_1274_MOESM1_ESM.xlsx]

## Sheet: Sheet1
Supplementary Table A Input data sets used to produce the 20 m spatial resolution cost allocation and travel time estimations
Name	Acquisition Year	Source	Version publication year	Data type	Spatial resolution	Format/ pixel type and depth	Spatial reference	Spatial coverage
ESA CCI Land cover - Uganda	2015 - 2016	[62]	2016	GeoTiff	20 m	Numeric Categorical Land cover class	WGS 84	Continental Africa
SRTM DEM - Uganda	2003	[63]	2003	GeoTiff	30 m	Numeric, scaled raster.	WGS 84	Global
Roads: merged Open Street Map & - MapwithAI roads Uganda	2019 - 2020	[32]	2020	Vector polyline shapefile	Manually digitised vector files	Road type	WGS 84	Continental Africa
Health Facilities Location Mozambique, Uganda, Tanzania, Zimbabwe	2012-2018	[42]	2019	Vector Point Shapefile	--	Health facility location and type	WHS 84	Continental Africa
ESA CCI Land cover – Tanzania	2015 - 2016	[64]	2016	GeoTiff	20 m	Numeric Categorical Land cover class	WGS 84	Continental Africa
SRTM DEM - Tanzania	2003	[65]	2003	GeoTiff	30 m	Numeric, scaled raster.	WGS 84	Global
Merged road data from Open Street Map – Tanzania and Facebook MapwithAI roads	2019 - 2020	[35]	2020	Vector polyline shapefile	Manually digitised vector files	Road type	WGS 84	Continental Africa
ESA CCI Land cover – Zimbabwe	2015 - 2016	[66]	2016	GeoTiff	20 m	Numeric Categorical Land cover class	WGS 84	Continental Africa
SRTM DEM – Zimbabwe	2003	[67]	2003	GeoTiff	30 m	Numeric, scaled raster.	WGS 84	Global
Merged road data from Open Street Map – Zimbabwe & Facebook MapwithAI roads	2019 -2020	[34]	2020	Vector polyline shapefile	Manually digitised vector files	Road type	WGS 84	Continental Africa
ESA CCI Land cover – Mozambique	2015 - 2016	[68]	2016	GeoTiff	20 m	Numeric Categorical Land cover class	WGS 84	Continental Africa
SRTM DEM – Mozambique	2003	[69]	2003	GeoTiff	30 m	Numeric, scaled raster.	WGS 84	Global
Merged road dataset from Open Street Map – Mozambique & Facebook MapwithAI roads	2019 -2020	[33]	2020	Vector polyline shapefile	Manually digitised vector files	Road type	WGS 84	Continental Africa
