# Supplementary material for: Using open-source data to construct 20 metre resolution maps of children’s travel time to the nearest health facility
Source: Sci Data. 2022 May 17;9:217. doi: 10.1038/s41597-022-01274-w (PMC9113998; doi:10.1038/s41597-022-01274-w)
Supplement: Supplementary file 2 — Supplementary Table B [file 41597_2022_1274_MOESM2_ESM.xlsx]

## Sheet: Sheet1
Supplementary Table B output archive datasets (20 m rasters)
Name	Acquisition year	Version year	Data type	Spatial resolution	Format description	Spatial reference	Spatial coverage	Citation
Uganda 20 m cost allocation surfaces for the travel time maps	2016 - 2019	2020	GeoTiff	20 m	Time in m/second to travel across cell weighted for travel with children (reduced by 22%) with water masked and unmasked (2 datasets)	WGS 84	Uganda	[42]
Uganda Travel Time to any health facility	2016 - 2019	2020	GeoTiff	20 m	Least cost path estimation of travel time to nearest health centre by foot weighted for travel with children (reduced by 22%)	WGS 84	Uganda	[48]
Uganda Travel Time to nearest Level III health centre	2016 - 2019	2020	GeoTiff	20 m	Least cost path estimation of travel time to nearest Level III health centre by foot weighted for travel with children (reduced by 22%)	WGS 84	Uganda	[49]
Uganda Travel Time to nearest Level IV	2016 - 2019	2020	GeoTiff	20 m	Least cost path estimation of travel time to nearest Level IV health centre & hospital by foot weighted for travel with children (reduced by 22%)	WGS 84	Uganda	[50]
Uganda Travel Time to nearest Level IV health centre and hospitals	2016 - 2019	2020	GeoTiff	20 m	Least cost path estimation of travel time to nearest Level IV health centre by foot weighted for travel with children (reduced by 22%)	WGS 84	Uganda	[51]
Mozambique friction surface	2016 - 2019	2020	GeoTiff	20 m	Time in m/second to travel across cell weighted for travel with children (reduced by 22%) with water masked and unmasked (2 datasets)	WGS 84	Mozambique	[44]
Mozambique travel time to any health facility	2016 - 2019	2020	GeoTiff	20 m	Least cost path estimation of travel time to nearest health centre by foot weighted for travel with children (reduced by 22%)	WGS 84	Mozambique	[60]
Tanzania friction surface	2016 - 2019	2020	GeoTiff	20 m	Time in m/second to travel across cell weighted for travel with children (reduced by 22%) with water masked and unmasked (2 datasets)	WGS 84	Tanzania	[43]
Tanzania travel time to nearest dispensary	2016 - 2019	2020	GeoTiff	20 m	Least cost path estimation of travel time to nearest dispensary by foot weighted for travel with children (reduced by 22%)	WGS 84	Tanzania	[57]
Tanzania travel time to nearest health centre	2016 - 2019	2020	GeoTiff	20 m	Least cost path estimation of travel time to nearest health centre by foot weighted for travel with children (reduced by 22%)	WGS 84	Tanzania	[58]
Tanzania travel time to nearest hospital	2016 - 2019	2020	GeoTiff	20 m	Least cost path estimation of travel time to nearest hospital by foot weighted for travel with children (reduced by 22%)	WGS 84	Tanzania	[59]
Zimbabwe friction surface	2016 - 2019	2020	GeoTiff	20 m	Time in m/second to travel across cell weighted for travel with children (reduced by 22%) with water masked and unmasked (2 datasets)	WGS 84	Zimbabwe	[45]
Zimbabwe Travel Time to any health facility Map Output	2016 - 2019	2020	GeoTiff	20 m	Least cost path estimation of travel time to nearest health facility of any type by foot weighted for travel with children (reduced by 22%)	WGS 84	Zimbabwe	[53]
Zimbabwe Travel Time to nearest health clinic Map Output	2016 - 2019	2020	GeoTiff	20 m	Least cost path estimation of travel time to nearest health clinic by foot weighted for travel with children (reduced by 22%)	WGS 84	Zimbabwe	[54]
Zimbabwe Travel Time to nearest hospital Map	2016 - 2019	2020	GeoTiff	20 m	Least cost path estimation of travel time to nearest hospital by foot weighted for travel with children (reduced by 22%)	WGS 84	Zimbabwe	[55]
